# Supplementary material for: Activation-pathway transitions in human voltage-gated proton channels revealed by a non-canonical fluorescent amino acid
Source: eLife. 2023 Jan 25;12:e85836. doi: 10.7554/eLife.85836 (PMC9925047; doi:10.7554/eLife.85836)
Supplement: Figure 5—figure supplement 2—source code 2. [file elife-85836-fig5-figsupp2-code2.zip]

Archive with 1 entries (1 files):
- 26-12-2022-RA-eLife-85836/ProcedureToSimulate_Fig5_Sup2.pdf
